# Supplementary material for: Germline BAP1 Mutation in a Family With Multi-Generational Meningioma With Rhabdoid Features: A Case Series and Literature Review
Source: Front Oncol. 2021 Aug 24;11:721712. doi: 10.3389/fonc.2021.721712 (PMC8421801; doi:10.3389/fonc.2021.721712)
Supplement: Supplementary file 3 [file Table_1.xlsx]

## Sheet: Sheet1
Supplemental Table 1. Somatic coding mutations identified by exome sequencing. (VAF = variant allele frequency).
Patient	Chrom	Start b38	Stop b38	Ref	Alt	Gene	Variant Type	Human Genome Variation Society	Normal Depth	Normal VAF	Tumor Depth	Tumor VAF
A	3	52405123	52405134	TTGGCATAATTG	T	BAP1	frameshift	NM_004656.4(BAP1):c.1092_1102delCAATTATGCCA:p.His364fs	321	0	80	0.3625
A	9	35561880	35561880	G	T	FAM166B	missense	NM_001287239.2(FAM166B):c.909C>A:p.His303Gln	218	0	54	0.3333
A	3	129061809	129061809	T	C	GP9	missense	NM_000174.5(GP9):c.70T>C:p.Cys24Arg	243	0	54	0.4074
A	1	3508674	3508674	G	A	MEGF6	missense	NM_001409.4(MEGF6):c.1544C>T:p.Ser515Phe	310	0	78	0.4744
B	1	161118534	161118534	A	T	NIT1	missense	NM_001185093.2(NIT1):c.36A>T:p.Glu12Asp	133	0	90	0.3111
B	2	96690582	96690582	C	A	FER1L5	missense	XM_011512113.2(FER1L5):c.2736C>A:p.Asp912Glu	111	0	35	0.3429
B	2	162047444	162047444	T	A	DPP4	missense	NM_001935.4(DPP4):c.152A>T:p.Asn51Ile	131	0	167	0.0838
B	3	179224170	179224170	T	A	PIK3CA	missense	NM_006218.4(PIK3CA):c.2277T>A:p.His759Gln	182	0	190	0.0316
B	8	99868374	99868374	G	C	VPS13B	missense	NM_152564.5(VPS13B):c.11301G>C:p.Lys3767Asn	167	0	108	0.1296
B	9	120550849	120550849	G	C	CDK5RAP2	missense	NM_018249.6(CDK5RAP2):c.249C>G:p.Phe83Leu	160	0	175	0.2343
B	9	124952884	124952884	G	A	SCAI	nonsense	NM_001144877.3(SCAI):c.1744C>T:p.Gln582*	169	0	184	0.0815
B	9	129804168	129804171	CCCA	C	TOR1B	inframe	NM_014506.3(TOR1B):c.296_298delCCA:p.Pro99_Lys100delinsGln	216	0	122	0.1066
B	10	22368573	22368573	G	A	SPAG6	missense	NM_012443.4(SPAG6):c.367G>A:p.Asp123Asn	125	0	133	0.1353
B	11	55888253	55888253	G	T	TRIM51	missense	NM_032681.4(TRIM51):c.729G>T:p.Glu243Asp	159	0	90	0.3111
B	17	38673981	38673981	G	A	EPOP	missense	NM_001130677.2(EPOP):c.515C>T:p.Ala172Val	52	0	33	0.1515
B	19	327145	327145	T	A	MIER2	missense	NM_017550.3>NM_017550.2(MIER2):c.481A>T:p.Asn161Tyr	95	0	36	0.1667
B	19	16417988	16417988	G	C	EPS15L1	missense	NM_001258374.3(EPS15L1):c.1067C>G:p.Pro356Arg	160	0	49	0.2449
B	20	36768024	36768024	C	A	DSN1	missense	NM_001145315.2(DSN1):c.374G>T:p.Ser125Ile	146	0	126	0.119
B	20	41489954	41489954	C	T	CHD6	missense	NM_032221.5(CHD6):c.1504G>A:p.Glu502Lys	215	0	172	0.1686
B	X	17745508	17745508	C	T	SCML1	missense	NM_001037540.3(SCML1):c.86C>T:p.Ala29Val	153	0	177	0.0904
B	X	68722608	68722608	G	A	STARD8	missense	NM_001142503.3(STARD8):c.2761G>A:p.Val921Met	198	0	65	0.1538
B	X	71667873	71667873	G	T	LOC101059915	missense	NM_001323075.2(LOC101059915):c.70G>T:p.Ala24Ser	226	0	67	0.1493
